# Supplementary material for: Association between intensity or accumulating pattern of physical activity and executive function in community-dwelling older adults: A cross-sectional study with compositional data analysis
Source: Front Hum Neurosci. 2023 Jan 25;16:1018087. doi: 10.3389/fnhum.2022.1018087 (PMC9905631; doi:10.3389/fnhum.2022.1018087)
Supplement: Supplementary file 1 [file Table_1.xlsx]

## Sheet: Table 1
Supplementary Table 1. Characteristics of the study participants
	Items		n = 76
Mean (SD) age, years			75.8 (5.1)
Sex
	Male		13 (17.1%)
	Female		63 (82.9%)
Mean (SD) BMI, kg/m2			22.4 (3.4)
Mean (SD) education, year			13.0 (2.1)
Mean (SD) MMSE, point			28.6 (1.5)
Self- rated economic status
	Poor/very poor		13 (17.1%)
	Good/very good		63 (82.9%)
Living arrangement
	Living alone		18 (23.7%)
	Living with others		58 (76.3%)
Alcohol intake
	Never		50 (65.8%)
	<= 1-2 days/week		16 (21.1%)
	3-4 days/week		3 (3.9%)
	>= 5 days/week		7 (9.2%)
Smoking habit
	Current		4 (5.3%)
	Never/quit		72 (94.7%)
GDS
	<= 4 points		18 (23.7%)
	>= 5 points		58 (76.3%)
Social participation
	Volunteer groups
		Never	42.0 (55.3%)
		1-3 days/month	18.0 (23.7%)
		1 day/week	8.0 (10.5%)
		2-3 days/week	5.0 (6.6%)
		>= 4 days/week	3.0 (3.9%)
	Hobby groups
		Never	23.0 (30.3%)
		1-3 days/month	30.0 (39.5%)
		1 day/week	19.0 (25.0%)
		2-3 days/week	3.0 (3.9%)
		>= 4 days/week	1.0 (1.3%)
	Senior citizen clubs
		Never	54.0 (71.1%)
		1-3 days/month	16.0 (21.1%)
		1 day/week	3.0 (3.9%)
		2-3 days/week	2.0 (2.6%)
		>= 4 days/week	1.0 (1.3%)
	Neighborhood associations
		Never	48.0 (63.2%)
		1-3 days/month	26.0 (34.2%)
		1 day/week	0.0 (0.0%)
		2-3 days/week	2.0 (2.6%)
		>= 4 days/week	0.0 (0.0%)
	Learning/education circles
		Never	49.0 (64.5%)
		1-3 days/month	19.0 (25.0%)
		1 day/week	7.0 (9.2%)
		2-3 days/week	1.0 (1.3%)
		>= 4 days/week	0.0 (0.0%)
	Paid work
		Never	65.0 (85.5%)
		1-3 days/month	4.0 (5.3%)
		1 day/week	2.0 (2.6%)
		2-3 days/week	3.0 (3.9%)
		>= 4 days/week	2.0 (2.6%)
Clinical history
	Hypertension
		No	46 (60.5%)
		Yes	30 (39.5%)
	Diabetes
		No	72 (94.7%)
		Yes	4 (5.3%)
	Heart disease
		No	73 (96.1%)
		Yes	3 (3.9%)
SD, standard deviation; BMI, body mass index; MMSE, mini mental state examination; GDS, the Geriatric Depression Scale.
