# Supplementary material for: Association between intensity or accumulating pattern of physical activity and executive function in community-dwelling older adults: A cross-sectional study with compositional data analysis
Source: Front Hum Neurosci. 2023 Jan 25;16:1018087. doi: 10.3389/fnhum.2022.1018087 (PMC9905631; doi:10.3389/fnhum.2022.1018087)
Supplement: Supplementary file 2 [file Table_2.xlsx]

## Sheet: supplemental table 2
Supplementary Table 2. Descriptive data of cognitive task performance (n = 76)
Variable		Mean (SD)
Stroop task
	Neutral AC, %	96.0 (5.4)
	Neutral RT, ms	1,507.7 (268.3)
	Incongruent AC, %	81.5 (14.7)
	Incongruent RT, ms	1,908.9 (319.6)
N-back task
	2back AC, %	74.4 (14.5)
	2back RT, ms	952.1 (261.5)
Task-switching task
	Single AC, %	90.8 (13.3)
	Single RT, ms	782.6 (233.2)
	Mixed AC, %	75.6 (16.2)
	Mixed RT, ms	1,148.1 (280.5)
SD, standard deviation; AC, accuracy; RT, reaction time

## Sheet: original data
Supplemental Table 2. Characteristics of executive function in the study participants.
Tasks	n=76
	Mean (SD)
Stroop neutral all AC	96.0 (5.4)
Stroop incongruent all AC	81.5 (14.7)
Stroop neutral all RTmean	1,507.7 (268.3)
Stroop incongruent all RTmean	1,908.9 (319.6)
Stroop IF all RTmean	401.2 (174.7)
nback 2back all AC	74.4 (14.5)
nback 2back all RTmean	952.1 (261.5)
TS mix meanSwitchRepeat AC	75.6 (16.2)
TS colorShape repeat RTmean	782.6 (233.2)
