# Supplementary material for: Association between intensity or accumulating pattern of physical activity and executive function in community-dwelling older adults: A cross-sectional study with compositional data analysis
Source: Front Hum Neurosci. 2023 Jan 25;16:1018087. doi: 10.3389/fnhum.2022.1018087 (PMC9905631; doi:10.3389/fnhum.2022.1018087)
Supplement: Supplementary file 3 [file Table_3.xlsx]

## Sheet: table
Supplementary Table 3. Associations of physical activity and executive function performance
Behaviors		Model	Stroop task						2-back task						Task-switching task
			β	95% CI			p value		β	95% CI			p value		β	95% CI			p value
				Lower	-	Upper				Lower	-	Upper				Lower	-	Upper
LPA		Model 1	1.38618	0.326863	-	2.4455	0.0125045		0.436137	-0.834831	-	1.70711	0.503468		-0.38629	-1.68596	-	0.913376	0.562098
		Model 2	1.5261	0.312809	-	2.73938	0.016473		0.820993	-0.581465	-	2.22345	0.255643		-0.292305	-1.71298	-	1.12837	0.688141
	BLPA	Model 1	0.925902	0.112278	-	1.73953	0.0290721		0.000271993	-0.948739	-	0.949283	0.999553		-0.334065	-1.34188	-	0.67375	0.518121
		Model 2	1.04819	0.140494	-	1.95589	0.0272459		0.255277	-0.750624	-	1.26118	0.620726		-0.242651	-1.32005	-	0.834747	0.660494
	Non-BLPA	Model 1	0.552297	-0.79662	-	1.90121	0.425111		0.925598	-0.649792	-	2.50099	0.253599		-0.259166	-1.93615	-	1.41782	0.762906
		Model 2	0.860654	-0.693302	-	2.41461	0.282034		1.45278	-0.272736	-	3.1783	0.104134		-0.756216	-2.62836	-	1.11593	0.43166
MVPA		Model 1	-0.169968	-0.590193	-	0.250257	0.430644		-0.104284	-0.592732	-	0.384164	0.676914		-0.244066	-0.752448	-	0.264315	0.350014
		Model 2	-0.292011	-0.780723	-	0.196701	0.246039		-0.285825	-0.84119	-	0.269539	0.317029		-0.279989	-0.847221	-	0.287242	0.337077
	BMVPA	Model 1	-0.0611081	-0.281542	-	0.159326	0.588702		-0.151084	-0.407905	-	0.105737	0.253		-0.115277	-0.389948	-	0.159395	0.413667
		Model 2	-0.099245	-0.336544	-	0.138054	0.415624		-0.231141	-0.494706	-	0.0324236	0.0907976		-0.0783839	-0.364426	-	0.207658	0.593194
	Non-BMVPA	Model 1	-0.150538	-0.695494	-	0.394419	0.590016		-0.00440647	-0.63955	-	0.630737	0.989191		0.0901302	-0.586228	-	0.766488	0.794754
		Model 2	-0.310443	-0.932028	-	0.311143	0.331571		-0.186587	-0.877474	-	0.504299	0.598532		0.145642	-0.596611	-	0.887895	0.701911
β, unstandardized regression coefficient representing one behavior relative to all remaining behaviors; LPA, light-intensity physical activity; MVPA, moderate- to vigorous-intensity physical activity; BLPA, bouted LPA (over 10 consecutive minutes); BMVPA, bouted MVPA (over 10 consecutive minutes); CI, confidence interval. Only the regression coefficients corresponding to the first ilr coordinates…
