# Supplementary material for: Association between intensity or accumulating pattern of physical activity and executive function in community-dwelling older adults: A cross-sectional study with compositional data analysis
Source: Front Hum Neurosci. 2023 Jan 25;16:1018087. doi: 10.3389/fnhum.2022.1018087 (PMC9905631; doi:10.3389/fnhum.2022.1018087)
Supplement: Supplementary file 4 [file Table_4.xlsx]

## Sheet: Supple table
Supplementary Table 4. Predicted changes in the Stroop task performance with time-reallocation from movement behavior to LPA.
Time-reallocation			Changes (min/day)	Predicted changes*	95% CI
From		To			Lower	-	Upper
Without bout model
	SB	LPA	10	0.0336527	-0.000216846	-	0.0675222
	SB	LPA	20	0.0664928	-0.000821114	-	0.133807
	SB	LPA	30	0.0985598	-0.00181138	-	0.198931
	MVPA	LPA	10	0.114375	-0.0363936	-	0.265144
	MVPA	LPA	20	0.266915	-0.0980045	-	0.631834
	MVPA	LPA	30	0.535201	-0.235045	-	1.30545
	Sleep	LPA	10	0.0613437	0.0131676	-	0.10952
	Sleep	LPA	20	0.122641	0.0261181	-	0.219165
	Sleep	LPA	30	0.183977	0.0388593	-	0.329094
With bout model
	SB	BLPA	10	0.0390198	0.00227285	-	0.0757667
	SB	BLPA	20	0.0769775	0.00409407	-	0.149861
	SB	BLPA	30	0.113951	0.00546878	-	0.222434
	non-BLPA	BLPA	10	-0.0434402	-0.183919	-	0.0970391
	non-BLPA	BLPA	20	-0.0964357	-0.391994	-	0.199123
	non-BLPA	BLPA	30	-0.160971	-0.629925	-	0.307983
	BMVPA	BLPA	10	-0.262046	-0.971439	-	0.447346
	BMVPA	BLPA	20	-0.230103	-0.945645	-	0.485438
	BMVPA	BLPA	30	-0.199212	-0.921686	-	0.523262
	non-BMVPA	BLPA	10	0.179582	-0.125661	-	0.484824
	non-BMVPA	BLPA	20	0.529099	-0.419201	-	1.4774
	non-BMVPA	BLPA	30	-0.393941	-1.32729	-	0.539403
	Sleep	BLPA	10	0.0610435	0.0117018	-	0.110385
	Sleep	BLPA	20	0.121685	0.0231325	-	0.220237
	Sleep	BLPA	30	0.18204	0.034303	-	0.329778
The analysis was based on Model 2 which included time spent in movement behaviors (expressed as isometric log-ratio), age, sex, and education year, subjective economic status, living arrangement, social participation, depressive symptoms, and clinical history of hypertension, diabetes, and heart disease in the regression model. SB, sedentary behavior; LPA, light-intensity physical activity; MVPA,…
